# Supplementary material for: Hypercapnia promotes maladaptive airway and vascular remodeling in mice
Source: J Clin Invest. 2025 Aug 26;135(21):e196928. doi: 10.1172/JCI196928 (PMC12578406; doi:10.1172/JCI196928)
Supplement: Supporting data values [file jci-135-196928-s132.xlsx]

## Sheet: Fig. 1C
Normalized Bronchial α-SMA area				Normalized Vascular α-SMA area				Normalized ECM deposition area
NC	1w	3w	Re	NC	1w	3w	Re	NC	1w	3w	Re
Mean values				Mean values				Mean values
4.36667	8.7	8.73333	6.1	13.7667	17.1667	21.7667	11.7667	3.96667	5.16667	5.83333	3.63333
Superplot				Superplot				Superplot
Mean values from indiviaual data points				Mean values from indiviaual data points				Mean values from indiviaual data points
3.9	7.8	9	5.8	12.3	16.2	22.9	11.3	3.9	5	5.5	3.4
4.3	8.9	9.1	6.6	15.5	16.9	20.3	11.8	4.1	5	6.3	4.3
4.9	9.4	8.1	5.9	13.5	18.4	22.1	12.2	3.9	5.5	5.7	3.2
Individual data points				Individual data points				Individual data points
4	7.7	11.2	5.3	13	10.5	16	9.5	5.8	5.4	5.4	6.4
4.5	10.6	12.1	6.1	10	13.4	33.3	9.6	1.3	4.2	4.4	3
7.5	4.3	7.7	5.4	8.3	13.6	19.2	13	3.2	5.3	7.3	4
2	9.3	7.4	7.9	7.3	17.4	14.2	9.1	4.1	4.5	2.1	3
4.2	9.9	4.9	3.3	17.2	14.3	18.1	14.7	0.6	4	4.6	3.4
3.3	11.4	12.4	6.7	14.7	15.1	35.7	5.1	6.2	6.7	7.2	2
2.9	4.9	6.8	12.6	11.9	15.6	28.3	11.3	4.2	4.4	5	1.8
4.1	9.1	4.6	16.9	14	17.1	20.9	12.1	4.6	3	7.3	1.2
3.4	8.3	10.6	6.8	14.6	13.2	14.2	6	6	7	8.7	2.2
2.9	9.1	9.3	5.1	15.2	17.8	44.8	9.3	1.6	4.8	5.4	6.9
4.3	6.9	12.4	8.8	14.3	13	29.2	6.6	4.7	6.1	4.6	2.8
3	6.8	15.2	0.9	14.2	26.5	19.4	10.3	2	4.5	2.9	5.4
4.1	12.2	8.8	4	10.3	19.5	16.8	8	4.1	5.3	6	2.6
4.3	4.1	7.1	1.5	10.9	16.4	12.6	22.6	7	4.9	3.7	8.8
2.7	3.8	6.3	1.8	12	17.2	10	8	4.5	7.7	6	2.9
5.1	6.5	6.8	0.2	13.2	14.5	40.4	14.9	3.7	5.7	5	2
1.3	11.5	9.6	11.1	8.5	15.7	16.8	8.8	4	4.7	4.9	5.5
5.8	10.2	7.6	13.8	13	20.7	28.3	8.7	3	6	5	4.4
3.5	6.1	8.9	7.8	18	16.9	14.6	26.5	4.6	2.8	4.8	3.6
6.2	8.9	15.3	3.4	10.9	23.6	28.5	5.4	4.8	5.7	5.4	4.4
2.2	14.4	11.8	6.2	10.1	15.6	17	16.3	3.5	4.3	8.2	5.4
3.4	6.5	8.4	3.3	13.1	12.1	20	12.9	3	3.6	8.9	6.3
4.6	7.1	9.8	8.5	22.8	14.2	24.1	12.7	4.8	4.5	6.7	2.5
1.7	7.4	2.5	8.7	12.8	15.3	17.1	8.3	4.2	4.9	5.3	4.9
4.6	4.6	9.9	8.8	13.5	14.7	46.9	9.6	5.4	4.6	7.3	1.9
7.5	3.7	11.8	1.5	11.4	23	23.5	8.8	4.3	4.2	6.6	5.3
7.4	8	9.7	5.5	17	18.7	17.4	5.6	5.9	8.1	10.4	3.5
5	18.8	5.8	8.1	15.5	10.3	14	7.8	4	6.7	4.9	6.3
4.2	4.3	9.9	9.5	21.6	8.5	15.2	13.7	4.3	6.5	7.6	4.9
9	8.6	11.4	3	15.1	27.4	14.7	9.7	2.7	5.3	8.3	1.8
5.3	9	10.3	3.6	30.2	15.9	14.7	12.3	3.8	4.5	4.4	4
4.3	13.2	3.4	2.3	11.2	17.8	8.5	9.2	4	7.4	3.5	5.8
1.8	9	7	12	11.2	19.2	18.2	14.5	4.6	5.7	6.1	3
4.2	11.3	5.8	4.1	30.1	15.6	19.5	8	4.5	4.5	2.9	2.8
4.3	14.8	7.3	7.9	10.2	27.9	13.4	10.2	3.4	4.7	3.8	4.4
6.1	12.2	11.6	5.1	18.1	11.4	13.5	29.9	5.2	8.5	10.3	1.1
2.9	7.3	9.7	4.1	10.3	12.5	15.1	18	4.4	3.7	7.1	2.5
3.3	10.4	3.8	6.4	9.2	17.3	41.8	12.3	2.3	2.1	5.3	1.4
6.7	14.7	4.7	4.7	16.9	14	14.8	18.4	1.9	5	4.1	1.4
4.4	4		6.1	16.5	15	66	13.3	3.3		5.9	1.8
5.9	13.8		6.3	13.2	18.7	21.2	8.6
5.7	7.4		8.5	10.6	26.5	25.7	12.6
4.8	6.1		5.2	8.6	17.6	15.9	12.3
4.2	5.6		2.7	9.3	24.9	21	9.8
	5.9		3.6	11.7	19.4	42	6.4
				14	28.3	17.9	9.6
				9	12.7	10.4	10.5
				15	20.7	13.5	5.7
					15.3	10.7	12.7
					15.7	18	20.1
					12.4		17.3
					16.1		12.9

## Sheet: Fig. 1D
α-SMA		Type I collagen		LTBP2
Ctrl	High CO2	Ctrl	High CO2	Ctrl	High CO2
Mean values		Mean values		Mean values
1	1.38	1	1.32333	1	1.32
Superplot		Superplot		Superplot
Mean values		Mean values		Mean values
1	1.43	1	1.33	1	1.35
1	1.28	1	1.21	1	1.27
1	1.43	1	1.43	1	1.34
Individual data points		Individual data points		Individual data points
1.1	1.26	1.11	1.23	1.13	1.2
0.83	2.12	0.77	1.89	0.95	1.81
1.08	0.92	1.12	0.85	0.92	1.05
0.71	1.41	0.78	1.4	0.84	1.04
1.45	0.86	1.37	0.8	1.33	1.2
0.84	1.56	0.85	1.42	0.83	1.56
1.19	1.23	1.16	1.25	1.03	1.46
0.78	1.64	0.82	1.62	0.72	1.35
1.04	1.41	1.03	1.41	1.25	1.2

## Sheet: Supple Fig. 1B
hASMC		hPASMC
Ctrl	High CO2	Ctrl	High CO2
Mean values		Mean values
1	0.563333	1	0.476667
Individual data points		Individual data points
0.92	0.62	0.9	0.54
1.12	0.66	1	0.56
0.96	0.41	1.1	0.33

## Sheet: Supple Fig. 1C
COL1A1
hASMC		hPASMC
Ctrl	High CO2	Ctrl	High CO2
Mean values		Mean values
1	0.793333	1	0.743333
Individual data points		Individual data points
1	0.68	1	0.61
1	0.64	1	0.69
1	1.06	1	0.93
LTBP2
hASMC		hPASMC
Ctrl	High CO2	Ctrl	High CO2
Mean values		Mean values
1	1.09333	1	0.853333
Individual data points		Individual data points
1	1.04	1	0.93
1	0.85	1	0.78
1	1.39	1	0.85

## Sheet: Supple Fig. 2A
Ctrl	High CO2
Mean values
1	3.103
Individual data points
1.29	2.77
1	2.6
0.52	4.84
1.19	2.2

## Sheet: Supple Fig. 2B
Ctrl	High CO2
Mean values
480.5	922.4
Individual data points
349.9	475.1
255.4	1434.8
884.7	168.7
252.8	519.8
421	1393.1
690.7	1140.3
504.7	1038.8
694.9	1118.1
946.7	1510.9
277.5	1720
252.9	952.5
221.3	940.4
242.1	396.1
1040.3	435.6
172.1	591.2

## Sheet: Supple Fig. 2C
Ctrl	High CO2
Mean values
1	1.4
Individual data points
0.76	1.49
1.02	1.4
1.24	1.29
0.98	1.42

## Sheet: Supple Fig. 2D
Ctrl	High CO2
Mean values
718.8	1917
Individual data points
601.4	758
1188.2	2615.9
910.3	2678.4
637.4	672.8
516.9	3440.8
1045.7	1095.6
663.7	1479.8
613.1	1503.9
387.6	1538.9
332	939.9
389.8	3138.7
1298.2	2246.9
572.9	1780.9
664.3	2275.3
960.9	2584.6

## Sheet: Supple Fig. 2E
Ctrl	High CO2
Mean values
1	1.485
Individual data points
0.59	1.76
1.01	1.4
1.22	1.44
1.18	1.34

## Sheet: Supple Fig. 2F
Ctrl	High CO2
Mean values
1	1.614
Individual data points
1	1.49
1	1.59
1	1.78
1	1.37
1	1.84

[truncated: 4 more sheets: Supple Fig. 2H, Supple Fig. 2I, Supple Fig. 2J, Supple Fig. 3B]
